# Supplementary material for: Accurate and Rapid Identification of Longan Arillus and Litchi Semen by a Multiplex PCR Assay
Source: Plants (Basel). 2020 Jul 28;9(8):948. doi: 10.3390/plants9080948 (PMC7464683; doi:10.3390/plants9080948)
Supplement: Supplementary file 1 [file plants-09-00948-s001.zip]

Archive with 5 entries (4 files):
- plants-875591-supplementary-proof/
- plants-875591-supplementary-proof/Supplementary Figure S1.jpg
- plants-875591-supplementary-proof/Supplementary Figure S2.jpg
- plants-875591-supplementary-proof/Supplementary Figure S3.jpg
- plants-875591-supplementary-proof/Supplementary Figure S4.jpg
